# Supplementary material for: Immunotherapy using algal‐produced Ara h 1 core domain suppresses peanut allergy in mice
Source: Plant Biotechnol J. 2016 Jan 23;14(7):1541–50. doi: 10.1111/pbi.12515 (PMC5066676; doi:10.1111/pbi.12515)
Supplement: Supplementary file 1 — Table S1 Food Allergy Resource Initiative Samples. Peanut allergic. [file PBI-14-1541-s001.xlsx]

## Sheet: Sheet1
Supplemental Table 1. Food Allergy Resource Initiative Samples. Peanut allergic.
Sample	food type	Immunocap IgE	COD
1	peanut	> 100	2 - Convincing clinical history and positive test result
2	peanut	31.2	2 - Convincing clinical history and positive test result
3	peanut	> 100	2 - Convincing clinical history and positive test result
4	peanut	> 100	2 - Convincing clinical history and positive test result
5	peanut	60.1	2 - Convincing clinical history and positive test result
6	peanut	> 100	2 - Convincing clinical history and positive test result
7	peanut	> 100	2 - Convincing clinical history and positive test result
8	peanut	>100.00	2 - Convincing clinical history and positive test result
